# Supplementary material for: Transcriptome of Sterile Testes in dnd-Depleted Atlantic Salmon (Salmo salar L.) Highlights Genes Involved in Gonadal and Brain Development
Source: Genes (Basel). 2025 Sep 16;16(9):1095. doi: 10.3390/genes16091095 (PMC12469351; doi:10.3390/genes16091095)
Supplement: Supplementary file 1 [file genes-16-01095-s001.zip]

Archive with 1 entries (1 files):
- genes-3853385-supplementary.xlsx
