# Supplementary material for: Transcriptome of Sterile Testes in dnd-Depleted Atlantic Salmon (Salmo salar L.) Highlights Genes Involved in Gonadal and Brain Development
Source: Genes (Basel). 2025 Sep 16;16(9):1095. doi: 10.3390/genes16091095 (PMC12469351; doi:10.3390/genes16091095)
Supplement: Supplementary file 1 [file genes-16-01095-s001.zip › genes-3853385-supplementary.xlsx]

## Sheet: S1
			Genes silenced in gonads of dnd knockdown salmon and during sexual maturation of testes
				Silenced %			Expression in relation to tissues dSI
Cat	QueryID	Symbol	Gene	Testes	Ovary	Mature testes	Immature testis	Immature ovary	Brain
selected	Ssa#XM_014150536.1	LOC106574560	Cysteine/serine-rich nuclear protein 2	82.3529	91.6667	50	0.86	1.81	3.06
selected	Ssa#XM_014142493.1	LOC106570292	CARD-like protei	76.4706	91.6667	50	0.97	-0.51	-0.21
selected	Ssa#XM_014129314.1	LOC106563594	WAS protein family, member 3, isoform CRA_a; WASF3	88.2353	83.3333	83.3333	1.54	5.77	3.46
selected	Ssa#XM_014173597.1	LOC106586381	Crystallin, gamma MX, like 1	88.2353	75	66.6667	1.92	1.03	-0.81
selected	Ssa#XM_014205361.1	LOC106607889	Inverted formin-2	76.4706	83.3333	66.6667	0.55	5.27	-1.54
selected	Ssa#XM_014177483.1	LOC106588454	NECAP endocytosis associated 1	82.3529	83.3333	66.6667	1.33	6.86	4.58
selected	Ssa#NM_001141004.1	gbgt2	Guanine nucleotide-binding protein GI/GS/GO subunit gamma-T2	88.2353	75	66.6667	0.65	1.25	-0.93
selected	Ssa#XM_014202555.1	LOC106606392	Protein amnionless	76.4706	91.6667	83.3333	0.25	3.48	-2.33
selected	Ssa#XM_014173058.1	LOC106586154	Cyclin-dependent kinase 5 activator 2	76.4706	83.3333	66.6667	3.01	9.15	6.41
selected	Ssa#NM_001140488.1	LOC106590685	Zinc finger protein ZIC 2	82.3529	75	83.3333	0.25	1.37	8.45
selected	Ssa#XM_014193983.1	LOC106601643	zinc-binding protein A33-like	88.2353	83.3333	66.6667	0.69	4.27	-0.77
selected	Ssa#XM_014194558.1	LOC106602094	General transcription factor II-I repeat domain-co	76.4706	83.3333	50	1.72	4.5	-1.22
selected	Ssa#XM_014157148.1	hnf4g	Hepatocyte nuclear factor 4, alpha	88.2353	83.3333	66.6667	0.16	3.77	-2.69
selected	Ssa#XM_014132909.1	LOC106565606	Sp5 transcription factor-like	76.4706	83.3333	50	4.44	7.35	2.24
selected	Ssa#XM_014159514.1	LOC106579524	transcription factor 24-like	82.3529	83.3333	83.3333	0.45	0.74	-1.07
selected	Ssa#XM_014129231.1	LOC106563553	transcription factor HES-7.1-like	76.4706	75	83.3333	2.34	3.18	-1.12
selected	Ssa#XM_014146915.1	LOC106572593	E3 ubiquitin-protein ligase MARCH9	76.4706	83.3333	66.6667	1.6	-0.73	8.25
Promotes neural differentiation	Ssa#XM_014204067.1	LOC106607270	Neurogenic differentiation 2, neurod2	82.3529	75	66.6667	2.95	-1.19	9.4
neuronal differentiation from progenitor cells	Ssa#NM_001139808.1	ndf1	Neurogenic differentiation factor 1, neurod1	82.3529	75	100	0.68	-1.46	8.79
Related to myelination	Ssa#XM_014190133.1	LOC106599072	Schwannomin-interacting protein 1, schip1	94.1176	83.3333	66.6667	2.12	-1.19	8.24
Crucial for synapse formation and function in the cerebellum	Ssa#XM_014181744.1	cbln2b	Cerebellin-1, cbln1	88.2353	75	100	1.62	-0.56	7.78
Essential for forebrain development; mutations cause severe brain abnormalities	Ssa#XM_014167261.1	LOC106583285	E3 ubiquitin-protein ligase march9	82.3529	83.3333	66.6667	0.89	0.56	7.15
modulates neurogenesis and memory	Ssa#XM_014178009.1	LOC106588732	G-protein coupled receptor 3, gpr3	82.3529	91.6667	50	2.64	2.86	5.51
Involved in neurogenesis and maintaining neural progenitor cells	Ssa#XM_014165556.1	LOC106582442	Transcription factor sox21	76.4706	75	50	-0.8	-1.7	4.97
Regulates development of interneurons in the forebrain	Ssa#XM_014164019.1	LOC106581755	Sp9 transcription factor	76.4706	91.6667	83.3333	-0.3	3.02	4.1
Regulates development of interneurons in the forebrain	Ssa#XM_014147069.1	LOC106572686	Sp5 transcription factor-like	76.4706	91.6667	66.6667	2.68	2.43	4.08
a key transcription factor in forebrain development	Ssa#XM_014192712.1	foxg1	Forkhead box G1	82.3529	83.3333	66.6667	1.87	2.87	3.36
Encodes a precursor to several neuropeptides, including Substance P and neurokinin A	Ssa#XM_014177913.1	LOC106588680	Protachykinin-like, tac1	88.2353	75	66.6667	4.02	-0.87	6.98
Hormones released in the brain to regulate the HPA axis and thyroid function	Ssa#XM_014159556.1	LOC106579547	Corticoliberin-1, crh (2 genes)	94.1176	100	66.6667	2.14	-0.97	6.28
Supports neuronal survival, growth, synaptic plasticity, and long-term potentiation	Ssa#XM_014129175.1	LOC106563519	Brain-derived neurotrophic factor, bdnf (2 genes)	82.3529	75	50	1.13	-1.16	4.67
Precursor for TRH, a neuropeptide involved in neuroendocrine signaling	Ssa#XM_014145411.1	LOC106571889	Pro-thyrotropin-releasing hormone-A, trh	100	83.3333	66.6667	1.94	-0.36	4.63
Hormones released in the brain to regulate the HPA axis and thyroid function	Ssa#XM_014136472.1	LOC106567338	Thyrotropin-releasing hormone receptor, trhr	76.4706	83.3333	83.3333	2.29	-0.54	3.7
Plays a role in the hypothalamic-pituitary-adrenal (HPA) axis, involved in stress response.	Ssa#XM_014181363.1	LOC106590389	corticoliberin-1-like	82.3529	83.3333	50	2.44	1.41	5.88
selected	Ssa#XM_014170214.1	LOC106584698	Dual oxidase 1	82.3529	75	66.6667	1.65	2.53	-1.02
selected	Ssa#XM_014164737.1	LOC106582045	Complement component 1, q subcomponent-like 3a	88.2353	91.6667	50	2.63	-0.11	3.52
selected	Ssa#XM_014173996.1	LOC106586564	Complement component 1, q subcomponent-like 3a	76.4706	75	50	2.34	0.24	3.41
selected	Ssa#XM_014138510.1	LOC106568300	group 3 secretory phospholipase A2-like	88.2353	91.6667	100	1.12	-0.76	1.04
selected	Ssa#XM_014190305.1	LOC106599187	prostaglandin E2 receptor EP4 subtype-like	76.4706	75	66.6667	1.47	0.52	-1.03
selected	Ssa#XM_014216885.1	LOC106613992	FYN-binding protein-like	76.4706	75	50	1.78	-0.14	-1.43
selected	Ssa#XM_014175200.1	LOC106587143	Y+L amino acid transporter 2	88.2353	100	83.3333	0.21	3.78	-0.27
selected	Ssa#XM_014156384.1	LOC106577922	Calcium binding protein 5a	76.4706	91.6667	83.3333	2.08	0.78	-1.06
selected	Ssa#XM_014165538.1	LOC106582421	sodium channel subunit beta-1-like	88.2353	75	50	1.63	-1.16	2.72
selected	Ssa#XM_014140390.1	LOC106569230	Potassium voltage-gated channel, Shab-related subfamily, member 2	82.3529	75	66.6667	1.87	0.09	1.54
selected	Ssa#XM_014190496.1	LOC106599326	Potassium voltage-gated channel, Shab-related subfamily, member 2	76.4706	83.3333	83.3333	1.89	0.31	1.53
selected	Ssa#XM_014143993.1	LOC106571210	Potassium channel, subfamily K, member 3	88.2353	91.6667	100	2.46	-0.4	0.85
selected	Ssa#XM_014204681.1	kcnk3	Potassium channel, subfamily K, member 3	88.2353	100	66.6667	1.3	-0.58	0.19
selected	Ssa#XP_013994947.1_50477	LOC106568809	probable cation-transporting ATPase 13A3	76.4706	83.3333	83.3333	0.39	0.57	-0.12
selected	Ssa#XM_014150763.1	LOC106574741	Cyclic nucleotide gated channel alpha 1	100	91.6667	66.6667	2.52	0.88	-0.38
selected	Ssa#XM_014152290.1	LOC106575665	Cyclic nucleotide gated channel alpha 1	82.3529	75	83.3333	2.03	0.78	-0.67
selected	Ssa#XM_014149142.1	LOC106560848	Thiazide sensitive Na-Cl co-transporter, solute carrier family 12, member 3	94.1176	83.3333	50	1.32	-0.07	-0.81
selected	Ssa#XM_014124692.1	LOC106561072	transmembrane emp24 domain-containing protein 6-like	82.3529	100	50	1.26	0.37	-0.97
selected	Ssa#XM_014189774.1	LOC106598761	5-methylcytosine rRNA methyltransferase NSUN4-like	82.3529	75	83.3333	1.83	2.63	-0.6
selected	Ssa#XM_014147468.1	LOC106572890	Deoxyribonuclease I-like 3	100	75	66.6667	2.66	4.53	1.43
selected	Ssa#XM_014147733.1	LOC106573069	Lactate dehydrogenase Ba	82.3529	83.3333	50	1.48	1.92	1.28
selected	Ssa#XM_014132352.1	LOC106565351	Facilitated glucose transporter member 11	76.4706	83.3333	66.6667	4.46	-1.38	-1
selected	Omy#S18534152	si:dkey-202g17.3	Solute carrier family 3 member 2 - Ident 24	94.1176	83.3333	50	2.89	7.83	-1.48
selected	Ssa#NM_001141794.1	dhdh	dimeric dihydrodiol dehydrogenase	76.4706	83.3333	50	1.26	-0.05	1.99
GABA-A receptor, the major inhibitory neurotransmitter receptor in the CNS	Ssa#XM_014198036.1	LOC100380670	GABA A receptor alpha 1, gabra	76.4706	83.3333	66.6667	0.43	-1.33	10.7
Vesicular GABA transporter — crucial for inhibitory neurotransmission	Ssa#NM_001165390.1	viaat	GABA transporter 1, viaat	100	100	83.3333	2.5	-0.62	7.66
A presynaptic vesicle protein involved in neurotransmitter release	Ssa#XM_014133436.1	synpr	Synaptophysin b, sybp	82.3529	83.3333	50	2.56	-1.15	6.06
Involved in synaptic plasticity and AMPA receptor clustering	Ssa#XM_014192665.1	LOC106600900	Neuronal pentraxin-2-like, nptx2	88.2353	91.6667	50	1.06	-0.86	5.39
Regulates synaptic strength and plasticity	Ssa#XM_014138128.1	LOC106568097	Trpc6a	76.4706	75	50	2.77	5.59	5.19
Found in fast-spiking neurons like those in the cerebellum	Ssa#XM_014158813.1	LOC106579175	Kcnc1b	82.3529	83.3333	66.6667	0.99	0.21	4.88
part of the broader neurotransmitter family.	Ssa#XM_014152988.1	LOC106576098	Glutamate receptor, metabotropic 6b, gria6b	76.4706	83.3333	83.3333	2.08	1.19	3.28
Immediate early gene; marker of neuronal activity	Ssa#XM_014143665.1	LOC106571032	Proto-oncogene c-Fos-like, fosl1	88.2353	83.3333	66.6667	1.03	1.59	3
selected	Ssa#XM_014144954.1	LOC106571648	Gap junction protein	88.2353	91.6667	83.3333	1.72	-1.05	6.04
selected	Ssa#XM_014205953.1	LOC106608171	Gap junction protein	94.1176	91.6667	66.6667	1.08	-0.15	2.68
selected	Ssa#XM_014164358.1	LOC106581909	protocadherin-8-like	94.1176	83.3333	83.3333	2.24	5.72	1.15
selected	Ssa#XM_014174546.1	LOC106586834	protocadherin-8-like	94.1176	75	83.3333	2.22	5.74	1.1
selected	Omy#S22932853	tbx15	T-box 15	88.2353	91.6667	66.6667	0.64	0.86	1.8
selected	Ssa#XM_014158470.1	LOC106579041	BTB/POZ domain-containing protein 16-like	82.3529	83.3333	100	0.72	0.75	1.42
selected	Ssa#XM_014133649.1	LOC106565958	transcription factor HES-5-like	82.3529	83.3333	50	1.46	3.17	1.16
selected	Ssa#XM_014180620.1	LOC106590076	SRY-box containing gene 32	82.3529	91.6667	66.6667	1.21	0.84	-0.12
selected	Ssa#XM_014206141.1	LOC106608279	Vertnin	100	91.6667	66.6667	1.92	5.31	-0.97
Member of the ZIC family, which is essential in neural tube closure, forebrain development, and neuronal patterning.	Ssa#XM_014181843.1	LOC106590685	Zinc finger protein zic2	94.1176	91.6667	100	2.29	-0.75	6.23
Crucial for neural tube closure and brain development	Ssa#XM_014199411.1	zic4	Zic family member4, zic4	100	91.6667	66.6667	2.5	2.41	6.07
Key transcription factors in brain patterning	Ssa#NM_001173901.1	otbp	Orthopedia homolog a, otp	88.2353	91.6667	83.3333	2.26	2.28	7.77
Homeobox genes regulate early development, especially in the central nervous system	Ssa#XM_014137176.1	LOC106567644	Brain-specific homeobox protein homolog, bsx	94.1176	91.6667	83.3333	2.33	3.61	4.3
Involved in midbrain and forebrain patterning	Ssa#XM_014215922.1	LOC106613550	Diencephalon/mesencephalon homeobox 1b, dmbx1	94.1176	91.6667	50	2.4	2.74	6.72
Master regulator of eye and brain development	Ssa#XM_014125505.1	LOC106561490	Paired box gene 6a, pax6a	100	83.3333	66.6667	3.17	-1.27	6.44
involved in neural crest-derived tissue development, including autonomic nervous system components	Ssa#XM_014212564.1	LOC106611906	T-cell leukemia, homeobox 2, tlx2	76.4706	75	66.6667	4.15	-0.27	6.39
key roles in early brain segmentation and neuronal identity	Ssa#XM_014200196.1	LOC106605004	NK6 homeobox 1, nk6.1 (2 genes)	82.3529	83.3333	66.6667	1.92	3.09	6.24
specifying neuronal identity	Ssa#XM_014196707.1	LOC106603274	LIM homeobox 1b	88.2353	91.6667	66.6667	1.46	-0.8	5.71
key roles in early brain segmentation and neuronal identity	Ssa#XM_014129449.1	nkx6-1	NK6 homeobox 1	88.2353	83.3333	50	1.76	-1.15	5.31
early brain patterning, especially hindbrain and midbrain boundary formation	Ssa#XM_014140645.1	LOC106569351	Gastrulation brain homeo box 2, gbx2	82.3529	83.3333	83.3333	2.73	0.97	5.09
selected	Ssa#XM_014158354.1	LOC106578988	class E basic helix-loop-helix protein 23-like	100	100	66.6667	2.42	0.07	4.94
Essential for forebrain development; mutations cause severe brain abnormalities	Ssa#XM_014211164.1	LOC106611199	Forkhead box G1, foxg1 (2 genes)	76.4706	83.3333	66.6667	2.49	-0.2	4.3
development of oligodendrocytes and ventral neural tube patterning	Ssa#XM_014144208.1	LOC106571299	Homeobox protein Nkx-2.2a, nkx2.2	82.3529	75	66.6667	1.25	0.9	3.63
key roles in early brain segmentation and neuronal identity	Ssa#XM_014204882.1	LOC106607679	NK2 homeobox 1a, nkx1a	94.1176	91.6667	66.6667	1.64	4.89	3.56
Key transcription factors in brain patterning	Ssa#XM_014173268.1	dlx1	Homeobox protein dlx1	82.3529	83.3333	100	0.6	0.26	3.43
Insulin gene enhancer protein ISL1	Ssa#XM_014143512.1	isl1	Insulin gene enhancer protein isl1	88.2353	91.6667	83.3333	2.77	-1.69	3.38
Critical in the development of dopaminergic neurons in the midbrain.	Ssa#XM_014145671.1	lmx1b	LIM homeobox transcription factor 1, alpha	82.3529	83.3333	50	2.14	0.7	2.95
selected	Ssa#XM_014152010.1	LOC106575494	homeobox protein HMX2-like	88.2353	75	66.6667	3.43	0	2.81
selected	Ssa#XM_014206873.1	hmx2	Homeobox protein HMX2	100	100	66.6667	1.93	-1.05	2.47
selected	Ssa#XM_014138241.1	LOC106568160	NK6 homeobox 1	94.1176	75	66.6667	-0.27	-0.42	2.41
selected	Ssa#XM_014142853.1	LOC106570474	Distal-less homeobox gene 3b	82.3529	83.3333	83.3333	-1.55	-1.73	2.25
selected	Ssa#XM_014195035.1	LOC106602411	Homeobox protein goosecoid	76.4706	83.3333	83.3333	3.38	-1.1	1.98
selected	Ssa#XM_014136462.1	LOC106567327	Iroquois homeobox protein 7	94.1176	83.3333	83.3333	5.44	3.09	1.87
selected	Ssa#XM_014175014.1	LOC106587078	Developing brain homeobox 1b	76.4706	83.3333	50	2.56	2.78	1.71
selected	Ssa#XM_014137106.1	LOC106567595	Cone rod homeobox	76.4706	83.3333	100	3.16	-0.63	1.46
selected	Ssa#XM_014154851.1	LOC106577111	Forkhead box G1	76.4706	83.3333	50	1.06	-2.55	1.34
selected	Ssa#XM_014204880.1	LOC106607678	homeobox protein Nkx-2.2a-like	76.4706	75	83.3333	2.98	0.59	1.04
selected	Ssa#XM_014213319.1	LOC106612289	neurogenin-1-like	76.4706	75	66.6667	1.36	-0.43	0.8
selected	Ssa#XM_014195697.1	LOC106602807	paired box protein Pax-6-like	82.3529	83.3333	66.6667	3.13	-0.78	0.77
selected	Ssa#XM_014142527.1	LOC106570331	Iroquois homeobox protein 4a	94.1176	83.3333	50	3.02	0.92	0.44
selected	Ssa#NM_001141675.1	hoxb6ba	homeobox protein HoxB6ba	88.2353	91.6667	66.6667	1.86	-0.43	-0.25
selected	Ssa#XM_014153726.1	LOC106576509	paired box protein Pax-4-like	82.3529	91.6667	50	4.57	2.57	-0.37
selected	Ssa#XM_014157610.1	LOC106578612	Motor neuron and pancreas homeobox 2b	76.4706	83.3333	66.6667	1.85	2.73	-0.72
selected	Ssa#XM_014212018.1	LOC106611621	T-cell leukemia homeobox protein 1	82.3529	83.3333	83.3333	1.52	3.15	-0.75
selected	Ssa#XM_014199382.1	LOC106604594	T-cell leukemia homeobox protein 1	88.2353	83.3333	83.3333	1.58	2.78	-0.88
selected	Ssa#XM_014146987.1	LOC106572630	Sal-like protein 4	82.3529	83.3333	66.6667	1.53	7.89	-1.2
selected	Ssa#NM_001139555.1	hoxd1aa	homeobox protein HoxD1aa	76.4706	83.3333	83.3333	1.41	-1.22	-1.37
selected	Ssa#NM_001146646.1	pdx1	Pancreas/duodenum homeobox protein 1	76.4706	83.3333	100	3.17	1.2	-1.39
selected	Ssa#XM_014199849.1	LOC106604805	Homeobox protein CDX-1	76.4706	75	83.3333	2.68	0.4	-1.52
selected	Ssa#XM_014167336.1	hoxc11	Homeobox protein Hox-C11	76.4706	75	83.3333	4.25	-0.05	-1.82
selected	Ssa#XM_014202409.1	LOC106606259	T-cell leukemia homeobox protein 1	76.4706	83.3333	66.6667	1.94	-1.98	-2
selected	Ssa#NM_001139553.1	hoxd10aa	Homeobox protein Hox-D10	82.3529	83.3333	83.3333	1.47	-1.49	-2.42
selected	Ssa#NM_001139552.1	hoxd11aa	homeobox protein HoxD11aa	82.3529	75	66.6667	2.08	2.35	-2.74
selected	Ssa#XM_014167199.1	hoxc10	homeobox C10	82.3529	83.3333	83.3333	1.28	3.32	-2.77
A transcription factor involved in neuronal differentiation.	Ssa#XM_014178576.1	LOC106588981	Transcriptional repressor scratch 1, scrt1	82.3529	83.3333	100	1.24	0.68	6.49
Implicated in brain development and neural circuit formation	Ssa#XM_014143457.1	LOC106570891	PR domain zinc finger protein 8, prdm8	88.2353	83.3333	83.3333	1.4	1.02	3.68
selected	Ssa#XM_014133446.1	fezf2	FEZ family zinc finger 1	88.2353	83.3333	83.3333	0.99	1.38	2.55
selected	Ssa#XM_014124577.1	fezf1	FEZ family zinc finger 1	82.3529	83.3333	83.3333	0.89	0.38	1.92
selected	Ssa#XM_014179558.1	LOC106589499	Heparan sulfate	94.1176	100	100	3.24	0.94	-0.31
selected	Ssa#XM_014172629.1	LOC106585899	Lysyl oxidase	88.2353	83.3333	50	1.59	1.57	-2.13
selected	Ssa#XM_014136529.1	LOC106567368	C-type natriuretic peptide 3-like	94.1176	83.3333	66.6667	3.1	-0.84	2.84
selected	Ssa#NM_001141590.1	crf1	Corticoliberin-1	88.2353	83.3333	66.6667	3.31	1.75	1.52
selected	Ssa#XM_014124985.1	adm2	adrenomedullin 2	88.2353	83.3333	66.6667	2.36	8.95	1.43
selected	Ssa#XM_014168321.1	LOC106583759	Thyrotropin-releasing hormone receptor b	82.3529	83.3333	66.6667	0.34	-0.63	0.62
selected	Ssa#XM_014132786.1	LOC106565540	oxytocin receptor-like	76.4706	83.3333	66.6667	0.58	0.03	-0.11
selected	Ssa#XM_014133978.1	LOC106566127	inhibin beta B chain-like	76.4706	75	66.6667	0.51	2.51	-1.88
selected	Ssa#XM_014198341.1	LOC106604012	trophoblast glycoprotein-like	76.4706	83.3333	83.3333	2.59	-0.04	3.18
selected	Ssa#XM_014129422.1	LOC106563656	trophoblast glycoprotein-like	88.2353	83.3333	83.3333	1.79	0.39	2.57
selected	Ssa#XM_014193034.1	LOC106601107	heparan sulfate glucosamine 3-O-sulfotransferase 4-like	94.1176	83.3333	83.3333	2.71	-0.35	3.98
selected	Ssa#XM_014204238.1	LOC106607349	heparan sulfate glucosamine 3-O-sulfotransferase 4-like	88.2353	75	83.3333	2.48	-0.66	3.9
selected	Ssa#XM_014141177.1	LOC106569623	Anti-dorsalizing morphogenetic protein - Ident 97	100	91.6667	83.3333	3.26	-0.46	-1.47
selected	Ssa#XM_014135973.1	LOC106567089	Melanocyte protein PMEL17-like	82.3529	75	83.3333	0.97	-0.76	5.43
selected	Ssa#XM_014197361.1	LOC106603536	microtubule-associated protein 6-like	82.3529	83.3333	66.6667	2.09	-1.44	6.13
selected	Ssa#XM_014132843.1	LOC106565548	5-hydroxytryptamine receptor 1B-like	82.3529	83.3333	100	3.32	-0.69	1.97
selected	Ssa#XM_014155714.1	LOC106577568	Adrenergic, alpha-2B-, receptor	88.2353	91.6667	83.3333	1.4	1.11	1.92
selected	Ssa#XM_014196143.1	LOC106603031	Neuronal PAS domain protein 4a	88.2353	91.6667	50	0.56	0.86	1.4
selected	Ssa#XM_014210206.1	LOC106610707	5-hydroxytryptamine receptor 1B-like	82.3529	83.3333	83.3333	3.25	-0.74	0.97
selected	Ssa#XM_014206950.1	Ssa#XM_014206950.1	D(1C) dopamine receptor-like (LOC106608800)	82.3529	83.3333	66.6667	2.97	3.17	0.74
selected	Ssa#XM_014204070.1	LOC106607268	alpha-2A adrenergic receptor-like	94.1176	91.6667	66.6667	0.05	1.18	0.55
selected	Ssa#XM_014154670.1	LOC106577022	alpha-2A adrenergic receptor-like	82.3529	83.3333	83.3333	0.03	1.65	0.36
selected	Ssa#XM_014130433.1	LOC106564371	Synaptic vesicle 2-related protein	94.1176	83.3333	83.3333	0.14	0.93	-1.1
selected	Ssa#XM_014150676.1	LOC106574677	serine/threonine-protein phosphatase with EF-hands 2-like	76.4706	83.3333	83.3333	1.21	5.18	1.04
selected	Ssa#XM_014202654.1	Ssa#XM_014202654.1	guanine nucleotide-binding protein G(o) subunit alpha-like (LOC106606441)	82.3529	83.3333	50	3.24	9.16	-1.39
selected	Ssa#NM_001140949.1	rprml	Reprimo-like protein	94.1176	83.3333	83.3333	3.88	-1.63	4.67
selected	Ssa#XM_014152315.1	LOC106575681	DBH-like monooxygenase protein 2 homolog	88.2353	83.3333	50	1.12	7.51	0.05
selected	Ssa#XM_014171806.1	LOC106585514	Cationic amino acid transporter 4	82.3529	83.3333	66.6667	0.43	5.32	2.31
selected	Ssa#XM_014175539.1	LOC106587290	ADAM metallopeptidase with thrombospondin type 1 motif, 18	76.4706	83.3333	83.3333	0.39	-0.33	1.27
selected	Ssa#XM_014193650.1	LOC106601435	Microtubule associated serine/threonine kinase 2	88.2353	100	83.3333	0.55	2.79	1.04
selected	Ssa#XM_014126501.1	LOC106561991	ADAM metallopeptidase with thrombospondin type 1 motif, 18	88.2353	83.3333	83.3333	0.07	-0.33	1.03
selected	Ssa#XM_014196168.1	LOC106603040	GDNF family receptor alpha 3	88.2353	91.6667	66.6667	0.97	2.51	-0.1
selected	Ssa#XM_014189162.1	LOC106598084	Membrane protein FAM159A	76.4706	83.3333	83.3333	1.48	5.36	-1.1
selected	Ssa#XM_014150521.1	LOC106574552	Cldn10l2 protein	82.3529	83.3333	50	-1.04	-2.3	-1.26
selected	Ssa#XM_014216485.1	LOC106613832	Protein FAM78A	94.1176	75	50	3.3	-0.06	6.8
selected	Ssa#XM_014151936.1	LOC106575439	SLIT and NTRK-like protein 3	88.2353	91.6667	66.6667	1.86	-0.08	3.98
selected	Ssa#XM_014159681.1	LOC106579606	polymeric immunoglobulin receptor-like	82.3529	83.3333	50	0.59	-0.53	1.49
selected	Ssa#XM_014205859.1	LOC106608121	consortin-like	88.2353	83.3333	50	0.78	0.28	1.38
selected	Ssa#XM_014210245.1	LOC106610731	Protein GREB1	88.2353	75	83.3333	1.09	0.97	1.08
selected	Ssa#XM_014124799.1	LOC106561148	CMP-N-acetylneuraminate-poly-alpha-2,8-sialyltransferase	88.2353	83.3333	50	0.95	7.16	-0.49
selected	Omy#TC142234	si:dkey-121h17.7	HSPB1-associated protein 1 homolog	88.2353	83.3333	50	2.14	6.4	-0.57
selected	Ssa#XM_014203080.1	LOC106606722	von Willebrand factor A domain-containing protein 3A-like (LOC106601737)	82.3529	75	50	1.55	0.36	-0.57
	Ssa#XM_014134752.1	LOC106566595	Class E basic helix-loop-helix protein 23	82.3529	75	33.3333	3.83	0.69	7.69
	Ssa#XM_014165364.1	LOC106582346	Calcium channel, voltage-dependent, beta 3a	82.3529	83.3333	16.6667	1.77	-0.98	7.06
	Ssa#XM_014160598.1	LOC106580037	Complexin 4b	88.2353	75	33.3333	2.39	-0.68	6.23
	Ssa#XM_014171974.1	LOC106585592	cGMP-dependent protein kinase 1-like	88.2353	83.3333	16.6667	5.09	1.1	6.17
	Ssa#XM_014196661.1	LOC106603261	Short transient receptor potential channel 7	82.3529	91.6667	33.3333	3.56	6.08	6.14
	Ssa#XM_014206763.1	Ssa#XM_014206763.1	Protein dispatched homolog 2	82.3529	100	33.3333	2.49	1.26	5.98
	Ssa#XM_014148080.1	LOC106573232	Paired box gene 6a	88.2353	83.3333	33.3333	3.62	-0.88	5.88
	Ssa#XM_014140145.1	LOC106569137	Retinal pigment epithelium-specific protein 65a	76.4706	91.6667	0	4.03	3.64	5.49
	Ssa#XM_014196844.1	LOC106603319	Cdc42 guanine nucleotide exchange factor	82.3529	91.6667	0	3.37	0.29	5.31
	Ssa#XM_014196844.1	LOC106603319	Cdc42 guanine nucleotide exchange factor	76.4706	83.3333	0	3.37	0.29	5.31
	Ssa#NM_001173862.1	slc35f4	Solute carrier family 35, member F3b	82.3529	91.6667	33.3333	3.65	-0.06	4.93
	Ssa#XM_014130119.1	LOC106564119	Unc4.1 homeobox	76.4706	83.3333	33.3333	-0.18	-0.08	4.46
	Ssa#XM_014210714.1	LOC106610965	Sine oculis-related homeobox 6a	82.3529	83.3333	33.3333	0.64	-1.74	4.44
	Ssa#XM_014199877.1	LOC106604829	protocadherin alpha-8-like	94.1176	83.3333	16.6667	0.63	-0.51	4.2
	Ssa#XM_014193884.1	LOC106601576	Liprin-alpha-3	82.3529	83.3333	33.3333	1.71	-0.71	3.84
	Ssa#XM_014125579.1	LOC106561526	Iroquois homeobox protein 2, a	82.3529	75	33.3333	3.02	0.35	3.49
	Ssa#XM_014216909.1	LOC106614016	Diencephalon/mesencephalon homeobox protein 1	82.3529	75	16.6667	3.58	1.44	3.08
	Ssa#XM_014172131.1	LOC106585672	Calcium channel, voltage-dependent, gamma subunit 1	88.2353	83.3333	16.6667	1.2	2.41	3.02
	Ssa#XM_014158151.1	LOC106578908	Regulator of G-protein signaling 9a	76.4706	83.3333	0	1.1	2.3	2.4
	Ssa#XM_014148127.1	LOC106573241	Developing brain homeobox 1b	76.4706	83.3333	33.3333	5.26	-0.38	2
	Ssa#NP_001134707.1_49271	LOC106603261	Short transient receptor potential channel 7	82.3529	75	33.3333	4.3	0.07	1.99
	Ssa#XM_014182473.1	LOC106591256	Glycylpeptide N-tetradecanoyltransferase	88.2353	75	0	0.56	5.55	1.61
	Ssa#XM_014139603.1	LOC106568862	zona pellucida sperm-binding protein 4-like	76.4706	83.3333	16.6667	5.52	13.67	1.25
	Ssa#XM_014187567.1	LOC106596257	cell wall protein DAN4-like	94.1176	75	0	5.32	-0.79	1.12
	Ssa#XM_014205380.1	LOC106607892	cytochrome P450 26B1-like	82.3529	83.3333	16.6667	1.26	0.41	0.88
	Ssa#XM_014135031.1	LOC106566715	sperm-associated antigen 8-like	82.3529	83.3333	0	3.32	-0.95	0.87
	Ssa#XM_014168975.1	spata18	Mitochondria-eating protein	76.4706	83.3333	0	2.87	3.3	0.77
	Ssa#XM_014175762.1	LOC106587406	Purine nucleoside phosphorylase	82.3529	75	0	3.01	-0.64	0.5
	Ssa#XM_014184764.1	mmp21	matrix metallopeptidase 21	88.2353	75	0	3.07	-0.47	0.47
	Ssa#XM_014169888.1	LOC106584501	Meckel syndrome type 1 protein homolog	76.4706	75	0	1.43	1.82	0.46
	Ssa#XM_014205778.1	LOC106608078	acylphosphatase-2-like	88.2353	83.3333	0	2.2	2.72	0.36
	Ssa#XM_014215887.1	LOC106613531	IQ and AAA domain-containing protein 1	88.2353	75	0	1.97	0.3	0.28
	Ssa#XM_014170086.1	LOC106584612	tripartite motif-containing protein 66-like	88.2353	91.6667	0	3.14	1.93	0.17
	Ssa#XM_014198093.1	nkx2-8	Homeobox protein Nkx-2.8	94.1176	83.3333	33.3333	3.77	2.04	0.03
	Ssa#XM_014196192.1	shisa2	shisa family member 2	76.4706	75	0	3.49	3.28	0.01
	Ssa#XM_014139471.1	LOC106568808	Hairy-related 6	82.3529	75	33.3333	3.59	-0.06	-0.12
	Ssa#XM_014199480.1	LOC106604640	Nitric oxide-associated protein 1	82.3529	91.6667	0	0.49	0.53	-0.17
	Ssa#XM_014211351.1	LOC106611305	Homeobox protein Nkx-2.8	82.3529	75	16.6667	3.39	2.09	-0.3
	Ssa#XM_014197408.1	rmnd1	Required for meiotic nuclear division protein 1 homolog	94.1176	100	33.3333	2.69	2.33	-0.33
	Ssa#XM_014192179.1	LOC106600662	Poly [ADP-ribose] polymerase 9	88.2353	75	16.6667	0.52	0.32	-0.43
	Ssa#XM_014173596.1	LOC106586380	gamma-crystallin M2-like	94.1176	75	16.6667	2.31	1.25	-0.48
	Ssa#XM_014152257.1	LOC106575642	late histone H2A.2.2-like	88.2353	91.6667	0	3.88	9.56	-0.51
	Ssa#XM_014186549.1	LOC106595173	YLP motif-containing protein 1-like	88.2353	75	0	1.28	5.37	-0.55
	Ssa#XM_014180168.1	LOC106589809	Transcription elongation factor B polypeptide 3	82.3529	83.3333	33.3333	2.88	8.3	-0.67
	Ssa#XM_014171635.1	LOC106585439	folylpolyglutamate synthase, mitochondrial-like	76.4706	75	33.3333	0.85	0.56	-0.71
	Ssa#XM_014190312.1	LOC106599192	zona pellucida sperm-binding protein 3-like	82.3529	83.3333	0	6.29	12.68	-0.75
	Ssa#XM_014123659.1	LOC106560612	zinc finger protein DZIP1L-like	88.2353	75	0	0.66	3.93	-0.78
	Ssa#XM_014196023.1	LOC106602963	G-protein-coupled receptor 126 - Ident 35	76.4706	83.3333	0	3.11	2.43	-0.79
	Ssa#XM_014172649.1	LOC106585910	sperm flagellar protein 2-like	82.3529	91.6667	0	1.44	1.86	-0.82
	Ssa#XM_014178240.1	LOC106588801	topoisomerase I damage affected protein 7-like	88.2353	83.3333	33.3333	2.28	0.31	-0.83
	Ssa#XM_014133983.1	LOC106566132	zinc finger protein 239-like	88.2353	83.3333	33.3333	0.24	6.1	-0.84
	Ssa#XM_014206751.1	LOC106608659	Homeobox transcription factor SOHo	94.1176	83.3333	0	5.3	1.96	-0.84
	Ssa#XM_014209883.1	LOC106610503	BTB/POZ domain-containing protein 18-like	88.2353	75	0	1.07	1.23	-0.84
	Ssa#XM_014136757.1	LOC106567484	Transcription factor SOX-30	88.2353	91.6667	0	2.5	8.16	-0.85
	Ssa#XM_014131562.1	LOC106565007	calpain-2 catalytic subunit-like	76.4706	83.3333	33.3333	3.01	0.75	-0.88
	Ssa#XM_014163295.1	cntd2	cyclin B2	88.2353	83.3333	0	6.54	11.36	-0.92
	Ssa#XM_014130692.1	LOC106564558	Golgi associated, gamma adaptin ear containing, ARF binding protein 1	82.3529	91.6667	33.3333	0.13	3.58	-0.94
	Ssa#XM_014158893.1	LOC106579207	tctex1 domain-containing protein 3-like	94.1176	75	0	6.61	2.07	-0.94
	Ssa#XM_014202290.1	LOC106606152	LIM-domain binding factor 3a	94.1176	83.3333	33.3333	1.42	2.18	-0.95
	Ssa#NM_001139578.1	hoxb13ab	homeobox protein HoxB13ab	82.3529	83.3333	0	4.68	1.14	-1.01
	Ssa#XM_014142441.1	LOC106570288	Glycoprotein-N-acetylgalactosamine 3-beta-galactos	88.2353	83.3333	0	0.13	-0.51	-1.07
	Ssa#XM_014194116.1	LOC106601764	centrosomal protein of 112 kDa-like	88.2353	83.3333	0	1.79	1.83	-1.07
	Ssa#XM_014187823.1	LOC106606019	Neutral amino acid transporter	88.2353	83.3333	0	3.91	4.72	-1.08
	Ssa#XM_014189399.1	LOC106598354	Sterile alpha motif domain-containing protein 7	82.3529	75	16.6667	1.28	0.9	-1.09
	Ssa#XM_014147520.1	LOC106572933	voltage-dependent L-type calcium channel subunit alpha-1D-like	88.2353	91.6667	16.6667	1.45	3.25	-1.1
	Ssa#XM_014136527.1	LOC106567366	ventricular natriuretic peptide-like	88.2353	75	16.6667	4.27	-1.5	-1.12
	Ssa#XM_014166216.1	LOC106582791	protein LSM14 homolog B-like	76.4706	83.3333	33.3333	4	10.84	-1.24
	Ssa#XM_014150894.1	LOC106574806	protein boule-like	76.4706	83.3333	0	3.04	3.97	-1.26
	Ssa#XM_014204312.1	LOC106607389	P43 5S RNA-binding protein-like	76.4706	75	16.6667	4.69	9.64	-1.32
	Ssa#XM_014215870.1	LOC106613525	Nexilin	82.3529	75	33.3333	0.61	-2.23	-1.38
	Ssa#XM_014130722.1	LOC106564579	mediator of RNA polymerase II transcription subunit 15-like	82.3529	83.3333	33.3333	2.22	14.33	-1.39
	Ssa#NM_001140757.1	fabpl	Fatty acid-binding protein, liver-type	76.4706	83.3333	33.3333	2.37	14.06	-1.43
	Ssa#XM_014172074.1	LOC106585648	serine/threonine-protein kinase Chk2-like	82.3529	83.3333	0	2.27	4.56	-1.44
	Ssa#XM_014151735.1	LOC106575296	Fibroblast activation protein, alpha	82.3529	83.3333	33.3333	0.96	1.64	-1.5
	Ssa#XM_014147741.1	LOC106573072	Shaker-related potassium channel Tsha2	82.3529	91.6667	0	1.47	-0.81	-1.53
	Ssa#XM_014130270.1	LOC106564218	NACHT, LRR and PYD domains-containing protein 6-like	76.4706	83.3333	33.3333	0	0.15	-1.57
	Ssa#XM_014129674.1	LOC106563810	Claudin g	76.4706	75	0	4.99	13.64	-1.58
	Ssa#XM_014142762.1	LOC106570433	forkhead box protein H1-like	100	75	0	6.58	1.03	-1.59
	Ssa#XM_014136172.1	LOC106567169	F-box protein 3 - Ident 43	100	83.3333	0	2.56	4.18	-1.61
	Ssa#XM_014170464.1	LOC106584856	Ubiquitin carboxyl-terminal hydrolase 3	82.3529	83.3333	0	2.11	5.85	-1.61
	Ssa#XM_014135070.1	LOC106566733	transcription factor-like 5 protein	82.3529	83.3333	0	2.41	3.59	-1.63
	Ssa#XM_014213873.1	LOC106612583	F-box only protein 36; F-box protein 36, isoform C	94.1176	75	0	2.32	2.8	-1.63
	Ssa#XM_014216892.1	LOC106613995	proprotein convertase subtilisin/kexin type 4-like	76.4706	83.3333	0	3.46	2.06	-1.66
	Ssa#XM_014129445.1	LOC106563668	bifunctional UDP-N-acetylglucosamine transferase and deubiquitinase ALG13	82.3529	75	0	5.26	8.18	-1.78
	Ssa#XM_014149305.1	LOC106573879	furin-like	94.1176	91.6667	0	4.59	3.14	-1.79
	Ssa#XM_014143086.1	syce1	synaptonemal complex central element protein 1	88.2353	75	0	4.77	0.19	-1.81
	Ssa#XM_014210958.1	msh4	MutS protein homolog 4	76.4706	75	0	3.84	7.53	-1.83
	Ssa#XM_014191195.1	LOC106591731	alpha-2-macroglobulin-like	94.1176	91.6667	33.3333	1.56	9.75	-1.87
	Ssa#XM_014195979.1	LOC106602945	UDP-N-acetylglucosamine transferase subunit ALG13 homolog	94.1176	83.3333	0	5.07	7.93	-1.93
	Omy#TC144391	si:ch211-225p5.3	Zona pellucida glycoprotein 3a.1 - Ident 26	88.2353	75	33.3333	3.81	9.14	-1.98
	Ssa#XM_014191596.1	LOC106600293	Nebulette	76.4706	75	0	0.36	-1.96	-1.99
	Ssa#XM_014158995.1	LOC106579256	Gap junction delta-3 protein	76.4706	91.6667	0	3.86	5.31	-2.07
	Ssa#XM_014170639.1	LOC106584955	tumor necrosis factor receptor superfamily member 10B-like	88.2353	83.3333	16.6667	-0.01	4.96	-2.13
	Ssa#NM_001140809.2	isp2	Type-2 ice-structuring protein	88.2353	83.3333	0	5.17	4.06	-2.28
	Ssa#XM_014194634.1	Ssa#XM_014194634.1	Unknown	88.2353	75	0	5.86	4.95	-2.51
	Ssa#XM_014142026.1	LOC106570071	tetranectin-like	88.2353	83.3333	0	0.95	-0.18	-2.81

## Sheet: S2
Functional categories of Gene Ontology enriched in genes that were silenced in gonads of dnd knockdown salmon
Group_Name	No. genes	DEG	On array	All	Yates corrected Chi-square	Enrichmemt
Anterior/posterior pattern specification	17	165	460	42381	1.92373e-27	9.49245
Axon guidance	9	165	971	42381	0.0145435	2.38073
Brain development	18	165	1237	42381	5.74871e-09	3.73758
Cell differentiation	29	165	1638	42381	8.11319e-19	4.54749
Central nervous system development	12	165	598	42381	2.05406e-09	5.15427
Chromatin binding	19	165	1432	42381	3.1607e-08	3.40799
Dendrite	17	165	1751	42381	0.000163838	2.49373
Dorsal/ventral pattern formation	7	165	276	42381	2.16962e-07	6.51443
Forebrain development	6	165	311	42381	0.000107231	4.95539
Hindbrain development	7	165	146	42381	1.39551e-14	12.3149
Hypothalamus development	6	165	73	42381	4.9591e-21	21.1113
Nervous system development	14	165	1282	42381	0.000119972	2.80496
Neuroactive ligand-receptor interaction	13	165	917	42381	2.09449e-06	3.64134
Neuron differentiation	11	165	494	42381	7.65273e-10	5.71943
Neuron migration	9	165	584	42381	3.70166e-05	3.95837
Organ morphogenesis	7	165	387	42381	5.1463e-05	4.64595
Skeletal system development	9	165	644	42381	0.000152825	3.58958
Synaptic transmission	18	165	983	42381	2.41685e-12	4.70334
